# Supplementary material for: Development of an instrument to measure mistreatment of women during childbirth through item response theory
Source: PLoS One. 2022 Jul 12;17(7):e0271278. doi: 10.1371/journal.pone.0271278 (PMC9275678; doi:10.1371/journal.pone.0271278)
Supplement: S1 Dataset — (XLSX) [file pone.0271278.s002.xlsx]

## Sheet: database_02_22
NUQUES1	ANOS1	ESTCIV1	COR1	ESCMU1	VIVCOM1	FUMO1	PROBCR1	SAMEN1	MEPS1	NUGEST1	NUABO1	NUPAR1	INTPA1	GESTPL1	PREN1	NUCONS1	INFDIR1	PLAPAR1	ACOPRE1	PERPRE1	ONDPAR1	OUTMAT1	INCEACO1	TEACOPRE1	TEACOPA1	TEACOPOS1	PARDEC1	ENTINF1	TIPPAR1	CESTP1	TIPOCES1	ALIDOR1	ALIBAC1	ALIMA1	ALIBO1	ALICOM1	ALIBA1	ALIOUT1	ALIMEO1	ALIMEI1	ANESTPR1	ANESTLO1	CONSUAN1	PEDAN1	LIQALI1	INCECA1	TRICOT1	ENEMA1	INDOCI1
2001	18	1	1	3	1	5	1	3	3	1	88	1	888	2	1	4	3	3	3	1	1	1	1	1	1	1	1	1	1	8	8	1	1	2	1	2	2	2	2	1	2	1	1	2	1	2	3	3	3
2002	17	2	2	4	1	5	1	3	3	2	0	2	23	1	1	5	1	3	3	1	1	2	1	1	1	1	1	1	1	8	8	1	1	2	2	2	1	2	2	1	2	2	8	2	2	2	3	3	1
2004	29	3	3	6	2	2	1	3	3	2	0	2	96	1	1	10	3	3	3	1	1	2	1	1	1	1	1	1	2	2	2	8	8	8	8	8	8	8	8	8	8	8	8	8	8	8	8	8	8
2005	21	2	1	6	1	5	2	3	3	1	88	1	888	1	1	12	1	3	1	1	1	2	4	1	1	1	1	1	1	8	8	1	2	2	2	2	2	2	2	1	1	1	1	2	1	2	3	3	1
2006	31	2	1	6	1	3	2	3	3	3	1	2	150	1	1	99	1	3	1	1	1	2	1	1	1	1	1	1	2	2	2	8	8	8	8	8	8	8	8	8	8	8	8	8	8	8	8	8	8
2007	35	2	1	6	1	2	2	3	3	2	0	2	104	1	1	8	3	3	2	1	1	2	1	1	1	1	2	1	1	8	8	1	1	2	2	2	1	2	2	2	2	1	2	1	2	2	3	3	1
2008	42	1	1	6	1	5	2	3	3	2	0	2	156	2	1	4	3	3	3	3	1	2	3	1	1	1	1	1	1	8	8	1	1	2	2	2	2	2	1	1	2	1	2	2	1	1	3	3	1
2010	22	2	2	6	1	5	2	3	2	2	1	1	888	2	1	11	1	3	1	1	1	2	1	1	1	1	1	2	1	8	8	1	2	2	2	2	1	2	2	1	1	2	1	2	1	1	3	3	2
2011	23	3	1	5	1	5	2	2	2	2	0	2	48	2	1	5	1	3	2	1	1	2	1	1	1	1	1	1	1	8	8	1	1	2	2	2	2	2	2	2	2	2	2	2	1	2	3	3	3
2014	26	3	1	1	1	5	2	3	3	4	1	3	84	1	1	8	2	3	2	2	1	2	1	1	1	1	1	1	1	8	8	2	8	8	8	8	8	8	8	8	8	8	2	2	2	1	1	3	3
2016	30	3	3	6	2	5	2	3	3	1	88	1	888	2	1	12	3	3	2	2	1	2	1	1	1	1	1	1	2	2	3	8	8	8	8	8	8	8	8	8	8	8	8	8	8	8	8	8	8
2017	28	2	2	4	1	5	1	3	3	3	0	3	60	1	1	15	1	3	2	1	1	2	1	1	1	1	1	1	2	1	3	1	1	2	1	2	2	2	2	1	2	2	8	2	2	1	3	2	1
2021	23	1	2	8	1	5	2	3	3	1	88	1	888	1	1	14	3	3	1	1	1	2	1	1	1	1	1	1	1	8	8	1	1	1	1	2	1	2	2	1	2	3	2	1	1	1	3	3	3
2023	24	2	1	8	1	3	2	3	3	2	0	2	84	2	1	3	3	3	1	1	1	2	1	1	1	1	3	1	1	8	8	1	1	2	1	2	1	2	2	1	2	1	2	2	1	2	3	3	2
2024	22	3	1	4	1	2	2	3	3	1	88	1	888	1	1	8	3	3	3	1	1	1	1	1	1	1	1	1	2	1	3	1	1	2	1	2	2	2	2	3	1	2	1	1	1	1	3	3	1
2027	26	3	1	6	1	5	2	3	3	2	0	2	108	1	1	22	1	3	2	1	1	2	1	1	1	1	3	1	2	1	3	1	1	2	2	1	1	2	2	2	1	2	1	2	2	1	3	3	3
2028	27	2	1	7	1	5	2	3	3	1	88	1	888	2	1	12	1	1	2	1	1	2	2	1	3	1	2	1	2	1	3	1	2	2	2	2	2	2	2	1	2	2	8	2	1	1	3	3	1
2029	39	1	1	4	1	5	2	3	3	2	0	2	61	1	1	9	1	3	3	1	1	2	1	1	1	1	1	1	2	1	3	2	8	8	8	8	8	8	8	8	8	8	1	2	2	2	3	3	3
2031	27	3	2	6	1	5	1	3	3	1	88	1	888	1	1	12	1	3	3	2	1	2	1	1	1	1	1	1	1	8	8	1	2	1	2	2	1	2	2	1	2	2	2	2	1	1	3	3	1
2032	30	2	1	6	1	5	1	3	3	2	0	2	17	2	1	7	3	3	3	1	1	2	1	1	1	1	1	1	2	1	3	1	1	2	1	2	2	2	2	1	2	2	8	2	1	1	3	3	1
2033	19	3	1	3	1	5	2	2	3	3	2	1	888	1	1	8	1	3	2	1	1	2	1	1	1	1	1	1	1	8	8	1	1	1	1	2	2	2	2	1	2	1	2	2	1	1	3	3	1
2034	18	3	3	3	1	5	2	3	3	2	0	2	36	2	1	4	1	3	3	1	1	2	1	1	1	1	1	1	2	1	3	2	8	8	8	8	8	8	8	8	8	8	2	2	2	2	3	3	1
2035	28	3	2	8	2	5	2	3	3	1	88	1	888	2	1	10	1	3	2	1	1	2	1	1	1	1	2	1	1	8	8	1	1	2	1	2	1	2	2	2	2	1	2	1	1	1	3	3	3
2037	36	4	1	6	2	2	1	3	3	3	0	3	156	2	1	10	1	3	3	1	1	2	1	1	1	1	2	1	1	8	8	1	1	2	1	2	1	2	2	2	2	2	2	2	1	1	3	3	3
2038	19	3	1	6	2	1	2	3	3	1	88	1	888	2	1	9	1	3	1	1	1	2	1	1	1	1	1	1	1	8	8	1	1	1	1	2	1	2	2	1	1	2	1	2	1	1	3	3	1
2039	28	2	1	6	1	5	2	3	3	3	0	3	69	1	1	12	3	3	2	1	1	2	1	1	1	1	1	1	1	8	8	2	8	8	8	8	8	8	8	8	8	8	8	1	1	1	3	3	1
2040	39	1	1	6	1	5	1	3	3	4	0	4	48	2	1	24	1	3	2	1	1	1	1	1	1	1	1	1	2	2	2	8	8	8	8	8	8	8	8	8	8	8	8	8	8	8	8	8	8
2043	32	2	1	6	1	2	1	3	3	3	0	3	96	1	1	8	3	3	2	1	1	2	1	1	1	2	1	1	2	2	2	8	8	8	8	8	8	8	8	8	8	8	8	8	8	8	8	8	8
2045	21	3	2	5	1	5	2	3	3	1	88	1	888	1	1	7	3	3	2	2	1	2	1	1	1	1	1	1	2	2	2	8	8	8	8	8	8	8	8	8	8	8	8	8	8	8	8	8	8
2046	20	1	2	5	1	5	1	3	3	1	88	1	888	1	1	9	3	3	2	1	1	1	1	1	1	1	1	1	2	1	3	2	8	8	8	8	8	8	8	8	8	8	8	2	1	2	3	3	1
2048	30	2	1	3	1	5	2	3	3	3	0	3	72	1	1	13	3	3	3	1	1	2	1	1	1	1	1	1	2	1	2	2	8	8	8	8	8	8	8	8	8	8	8	2	2	2	3	3	3
2049	27	2	3	3	1	5	1	3	3	2	0	2	72	1	1	7	3	3	2	1	1	2	1	1	1	1	1	1	1	8	8	2	8	8	8	8	8	8	8	8	8	8	2	2	2	2	3	3	3
2050	24	3	1	5	1	5	2	3	3	1	88	1	888	2	1	12	1	3	1	1	1	2	1	1	1	2	2	1	2	1	3	1	1	1	1	2	1	2	2	1	1	2	1	1	2	2	3	3	1
2052	31	3	1	5	1	1	2	3	3	2	0	2	96	1	1	6	3	3	2	2	1	2	1	1	1	1	1	2	1	8	8	2	8	8	8	8	8	8	2	2	2	2	8	2	2	2	3	3	3
2053	26	1	3	6	1	5	1	3	3	2	0	2	120	2	1	13	1	1	1	1	1	2	1	1	1	1	1	1	2	1	3	1	1	1	1	2	1	2	2	2	1	2	1	2	1	2	1	2	1
2055	21	3	2	4	1	1	2	3	3	1	88	1	888	1	1	7	1	3	3	2	1	2	1	1	1	1	2	2	1	8	8	1	1	2	1	2	2	2	2	1	1	2	1	2	1	1	3	3	1
2056	20	3	1	5	2	5	1	3	3	2	1	1	888	1	1	8	1	3	1	2	1	2	1	1	1	2	3	2	1	8	8	1	1	2	2	2	2	2	2	1	1	2	1	2	1	2	3	3	2
2058	21	2	2	6	1	1	1	3	3	3	1	2	42	1	1	13	1	3	1	1	1	2	1	1	1	1	1	1	1	8	8	2	8	8	8	8	8	8	8	8	8	8	1	1	1	2	3	3	1
2060	22	2	1	6	1	3	2	3	3	1	88	1	888	2	1	10	3	3	1	1	1	2	1	1	1	1	3	1	1	8	8	1	1	1	1	2	2	2	2	1	1	2	1	1	1	2	3	3	1
2061	26	3	1	5	1	1	2	3	3	2	0	2	72	2	1	8	1	3	2	1	1	1	1	1	1	1	1	1	2	1	3	1	1	1	2	1	2	2	2	1	1	2	1	2	1	2	3	3	1
2064	36	1	1	6	1	5	2	3	3	2	0	2	168	1	1	10	1	3	2	1	1	2	1	1	1	1	1	1	2	2	1	8	8	8	8	8	8	8	8	8	8	8	8	8	8	8	8	8	8
2065	34	2	1	6	1	5	2	3	3	3	1	2	24	2	1	12	1	3	2	1	1	2	1	1	1	1	1	1	2	1	3	2	8	8	8	8	8	8	8	8	8	8	3	2	2	2	3	4	3
2066	30	3	1	8	2	2	1	1	1	3	1	2	120	2	1	12	3	3	3	1	1	2	3	3	1	3	1	1	2	2	2	8	8	8	8	8	8	8	8	8	8	8	8	8	8	8	8	8	8
2067	16	3	1	5	1	5	2	3	3	1	88	1	888	2	1	11	1	3	1	1	1	1	1	1	1	1	2	1	2	1	3	1	1	2	2	2	2	2	2	2	1	2	1	2	2	1	3	3	4
2070	27	3	1	1	1	1	2	2	2	6	0	6	36	2	1	6	1	3	2	1	1	2	1	1	1	1	1	1	1	8	8	1	2	1	2	2	2	2	1	1	2	2	1	2	1	2	3	3	3
2075	19	3	2	3	2	5	2	2	3	2	1	1	888	2	1	5	3	3	2	2	1	2	1	1	2	2	1	2	2	2	3	8	8	8	8	8	8	8	8	8	8	8	8	8	8	8	8	8	8
2078	31	3	3	6	1	5	2	3	3	2	0	2	121	2	1	18	3	3	1	2	1	2	1	1	1	1	1	1	1	8	8	2	8	8	8	8	8	8	8	8	8	8	8	1	2	2	3	3	1
2080	24	1	2	6	1	5	2	3	3	1	88	1	888	1	1	11	3	3	1	1	1	2	1	1	1	1	1	1	2	1	3	2	8	8	8	8	8	8	8	8	8	8	1	2	1	1	1	3	3
2081	28	2	1	6	1	5	1	3	3	2	0	2	24	2	1	14	1	3	3	1	1	2	1	1	1	1	2	1	1	8	8	1	1	2	2	2	1	2	2	1	2	2	2	1	1	1	3	3	2
2084	29	3	1	5	1	5	2	3	3	3	0	3	108	1	1	9	1	3	3	1	1	2	2	2	1	1	1	1	2	2	2	8	8	8	8	8	8	8	8	8	8	8	8	8	8	8	8	8	8
2085	32	3	1	9	1	3	2	3	1	1	88	1	888	1	1	12	1	3	2	1	1	2	1	1	1	1	1	1	1	8	8	1	1	1	1	2	1	2	1	1	1	1	1	1	1	1	3	3	2
2086	19	1	2	6	1	5	2	3	3	1	88	1	888	2	1	9	3	3	2	2	1	2	1	1	1	1	1	1	1	8	8	2	8	8	8	8	8	8	8	8	8	8	2	2	2	2	3	3	3
2088	22	3	1	6	2	5	2	3	3	1	88	1	888	2	1	10	3	3	3	3	1	2	1	1	1	1	1	1	1	8	8	1	1	2	2	2	2	2	2	1	1	2	1	2	2	1	3	3	4
2090	26	3	1	5	1	5	2	3	3	2	0	2	60	2	1	15	3	3	3	1	1	2	1	1	1	1	1	1	1	8	8	1	2	2	2	2	2	2	2	1	2	2	2	1	1	1	3	3	1
2092	21	2	2	3	1	5	2	3	3	1	88	1	888	1	1	12	1	3	1	2	1	2	1	1	1	1	2	1	1	8	8	1	2	2	2	2	2	2	2	1	1	1	2	2	1	2	3	3	1
2093	32	1	1	9	1	5	2	3	3	1	88	1	888	1	1	77	4	3	2	1	2	2	1	1	1	1	1	1	1	8	8	1	2	2	2	2	2	2	2	2	1	1	1	2	2	1	3	3	1
2095	42	3	2	1	3	5	2	3	3	4	0	4	168	2	1	9	1	3	1	1	1	2	1	1	1	1	1	1	1	8	8	1	1	2	2	2	1	2	1	2	2	1	1	2	1	1	3	3	1
2097	21	2	1	3	1	1	2	3	3	2	0	2	12	2	1	7	1	3	3	3	1	2	1	1	1	1	2	1	1	8	8	1	1	2	2	2	1	2	2	2	1	3	1	2	1	2	3	3	1
2103	27	3	1	6	1	5	2	3	3	3	0	3	22	2	1	9	1	3	3	1	1	2	3	1	1	1	1	1	1	8	8	1	1	2	2	2	2	1	2	1	2	2	2	1	1	2	3	3	3
2105	23	3	3	3	2	3	2	3	3	1	88	1	888	2	1	11	1	3	2	1	1	2	1	1	1	1	3	2	2	1	3	1	2	2	2	2	2	2	1	1	2	2	2	2	1	2	2	3	2
2107	26	1	1	6	1	1	2	3	3	4	1	3	22	2	1	2	3	3	3	1	1	2	1	2	1	1	1	1	1	8	8	2	8	8	8	8	8	8	8	8	8	8	1	2	2	2	3	3	3
2108	23	2	2	3	1	5	2	3	3	3	0	3	24	2	1	7	1	3	3	1	1	2	1	1	1	1	1	1	1	8	8	2	8	8	8	8	8	8	8	8	8	8	2	2	2	2	3	3	3
2113	21	3	3	6	1	5	2	3	3	2	0	2	60	1	1	8	3	3	3	1	1	2	1	1	1	1	1	1	1	8	8	1	1	2	2	2	2	2	2	1	2	2	2	2	1	2	3	3	3
2115	17	3	1	3	2	5	2	3	3	1	88	1	888	2	1	8	1	3	1	1	1	2	1	1	1	1	2	1	2	1	3	1	1	1	1	2	2	2	2	2	2	2	2	2	1	1	2	3	1
2118	41	2	1	9	1	5	2	3	3	1	88	1	888	1	1	11	1	3	1	1	1	2	1	1	1	1	2	1	1	8	8	1	1	1	2	2	2	2	2	2	2	2	2	1	1	1	3	3	1
2120	22	1	1	5	1	5	2	3	3	2	0	2	30	2	1	6	3	3	3	1	1	2	1	1	1	1	1	1	1	8	8	2	8	8	8	8	8	8	8	8	8	8	2	2	2	2	3	3	3
2121	21	3	1	4	2	5	2	3	3	1	88	1	888	2	1	9	1	3	3	1	1	2	1	1	1	1	1	1	1	8	8	1	1	1	1	2	1	2	2	1	2	2	1	2	1	1	3	3	1
2122	20	3	1	6	1	5	2	3	3	1	88	1	888	1	1	10	1	3	1	1	1	1	1	1	1	1	2	1	2	1	3	1	1	2	1	2	1	2	2	1	1	2	1	2	1	1	3	3	1
2123	22	3	3	5	2	1	2	3	3	2	0	2	24	2	1	7	1	3	2	1	1	1	1	1	1	1	1	1	1	8	8	2	8	8	8	8	8	8	8	8	8	8	2	2	2	2	3	3	4
2125	30	1	3	8	1	1	2	1	1	2	0	2	26	1	1	7	3	3	1	1	1	1	3	1	1	1	2	3	1	8	8	1	1	2	1	2	2	2	2	1	1	2	2	1	1	2	3	3	3
2130	29	3	3	3	1	5	2	3	3	6	0	6	22	2	1	10	1	3	1	2	1	2	1	1	1	1	2	2	1	8	8	1	2	2	2	2	2	2	2	1	2	2	2	1	1	2	3	3	1
2131	35	1	2	9	1	5	1	3	3	2	0	2	72	1	1	11	2	3	3	1	1	2	1	1	1	1	1	1	1	8	8	1	1	1	2	1	2	2	1	1	1	2	1	2	1	1	3	3	3
2132	32	2	1	6	1	5	1	3	3	1	88	1	888	1	1	9	3	3	1	1	1	2	1	1	1	1	1	1	1	8	8	1	1	1	1	2	2	1	2	2	1	1	1	2	1	1	3	3	2
2133	30	1	1	8	1	5	1	3	3	2	0	2	52	2	1	10	1	3	1	1	1	2	1	1	1	1	2	2	1	8	8	1	1	2	2	2	2	1	2	1	2	2	2	2	1	1	3	3	1
2134	32	1	1	6	1	5	1	3	3	1	88	1	888	1	1	8	1	3	2	1	2	2	1	1	1	1	1	2	2	2	3	8	8	8	8	8	8	8	8	8	8	8	8	8	8	8	8	8	8
2136	31	3	1	7	2	2	2	3	3	3	0	2	60	2	1	10	1	3	3	1	1	2	1	1	1	1	1	1	2	2	2	8	8	8	8	8	8	8	8	8	8	8	8	8	8	8	8	8	8
2139	22	3	2	6	1	5	2	3	3	2	1	1	888	2	1	10	3	3	2	1	1	2	1	1	1	1	1	1	1	8	8	1	2	2	2	2	2	2	2	2	1	1	1	2	1	2	3	3	1
2142	36	3	1	9	2	5	2	3	3	1	88	1	888	2	1	10	2	3	3	3	1	2	1	1	1	1	2	2	2	1	3	1	2	2	2	2	2	2	1	1	2	2	1	2	2	2	3	3	3
2145	24	3	3	5	1	5	1	1	1	2	0	2	60	1	1	9	1	3	2	1	1	2	1	1	1	1	1	1	2	1	3	1	1	1	2	2	2	2	2	1	1	2	1	2	1	1	3	3	1
2146	31	2	2	3	1	2	2	3	3	1	88	1	888	1	1	11	3	3	2	1	1	2	1	1	1	1	1	1	2	1	3	1	2	2	2	2	2	2	1	2	1	2	1	2	2	2	3	3	1
2147	19	2	1	7	1	3	2	3	3	1	88	1	888	2	1	8	3	3	2	1	1	2	2	3	1	1	3	2	1	8	8	1	2	2	2	2	2	2	2	2	2	1	1	1	2	1	3	3	2
2148	25	2	1	8	1	5	2	2	2	1	88	1	888	2	1	13	3	3	2	2	1	2	1	1	1	1	1	1	1	8	8	1	1	1	2	2	1	2	2	1	2	1	1	2	1	1	3	3	1
2149	32	2	1	6	1	5	2	3	3	2	0	2	79	2	1	6	3	3	3	3	1	2	1	1	1	1	1	1	1	8	8	2	2	2	2	2	2	2	2	3	2	2	8	2	2	1	3	3	1
2152	32	2	3	6	1	3	2	3	3	3	0	3	84	2	1	11	3	3	3	1	1	2	2	2	1	1	1	1	2	2	2	8	8	8	8	8	8	8	8	8	8	8	8	8	8	8	8	8	8
2155	27	1	3	6	1	5	2	2	3	4	0	4	12	2	1	5	1	3	3	1	1	2	1	1	1	1	1	1	1	8	8	1	1	2	2	2	2	2	2	2	2	2	2	2	2	2	3	3	3
2157	29	2	1	6	1	1	2	2	3	1	88	1	888	1	1	11	3	3	4	3	1	2	1	1	1	1	1	1	1	8	8	1	1	2	2	2	2	2	2	2	1	2	1	2	2	2	3	3	4
2158	22	2	1	5	1	5	2	2	2	1	88	1	888	1	1	9	1	3	1	2	1	2	1	1	1	1	2	2	1	8	8	1	1	2	2	2	1	2	1	2	2	2	8	2	1	2	3	3	1
2163	26	3	1	8	1	3	2	3	3	1	88	1	888	2	1	9	1	3	2	1	1	1	1	1	1	1	2	1	1	8	8	1	1	2	2	2	2	1	1	1	2	1	2	2	1	2	3	3	3
2164	31	3	1	4	2	5	2	2	2	2	0	2	97	1	1	10	3	3	3	1	1	1	1	1	1	1	1	1	1	8	8	1	1	2	2	2	2	1	2	1	1	2	2	2	2	2	3	3	1
2165	21	1	1	6	1	5	2	3	3	1	88	1	888	1	1	8	1	3	2	3	1	2	1	1	1	1	1	1	1	8	8	1	1	2	1	2	2	2	2	2	1	2	1	1	2	1	3	3	1
2166	38	2	1	2	1	2	2	3	3	5	0	5	96	2	1	9	1	3	1	1	1	2	1	1	1	1	1	2	1	8	8	2	1	2	2	2	2	2	2	2	2	2	8	2	1	2	3	3	3
2167	24	1	2	5	1	5	2	3	3	1	88	1	888	1	1	6	3	3	2	2	1	2	3	1	1	3	3	1	1	8	8	1	1	2	2	2	2	2	2	1	1	1	1	2	1	2	3	3	1
2171	24	1	1	6	1	5	2	3	3	2	0	2	51	1	1	9	3	3	3	1	1	2	1	1	1	1	1	2	1	8	8	2	8	8	8	8	8	8	8	8	8	8	8	2	1	1	3	3	1
2172	21	2	2	7	1	5	2	3	3	1	88	1	888	2	1	10	3	3	1	1	1	1	1	1	1	1	1	1	1	8	8	1	2	2	2	2	2	2	1	1	2	2	1	2	2	1	3	3	3
2173	18	3	2	6	1	5	2	3	3	1	88	1	888	1	1	5	2	3	2	1	1	2	2	1	1	1	1	1	1	8	8	1	1	2	2	2	2	2	2	2	1	2	1	2	1	2	3	3	1
2174	33	2	3	7	1	5	2	3	3	3	0	3	72	2	1	11	3	3	2	1	1	2	1	1	1	1	1	1	1	8	8	1	1	2	2	2	2	2	2	1	2	2	8	1	1	2	3	3	3
2175	28	2	1	8	1	5	2	3	3	1	88	1	888	2	1	9	3	1	2	2	1	2	1	1	1	1	1	1	1	8	8	1	1	1	2	1	2	1	2	2	1	1	1	2	1	1	3	3	1
2176	30	2	1	7	1	3	2	3	3	2	0	2	132	2	1	10	1	3	1	1	2	2	1	1	1	1	1	1	1	8	8	1	1	2	2	2	1	2	2	2	2	2	2	2	2	1	3	3	3
2177	24	2	3	4	1	5	2	3	3	2	0	2	60	2	1	8	1	3	3	1	1	2	1	1	1	1	1	2	1	8	8	2	8	8	8	8	8	8	8	8	8	8	2	2	1	2	3	3	3
2178	23	1	1	4	1	1	2	3	3	4	0	4	12	2	1	5	1	3	2	1	1	2	1	1	1	1	1	2	1	8	8	1	1	2	2	2	2	2	2	2	2	2	8	8	2	2	3	3	3
2179	17	3	3	3	2	3	2	3	3	2	1	1	88	1	1	8	1	3	1	1	1	2	1	1	1	1	1	1	1	8	8	1	1	1	2	2	1	2	2	1	2	1	1	2	1	1	3	3	1
2180	27	2	1	6	1	5	2	3	3	3	0	3	28	2	1	3	3	3	1	1	1	2	1	1	1	3	1	1	2	2	3	8	8	8	8	8	8	8	8	8	8	8	8	8	8	8	8	8	8
2182	27	1	1	5	1	5	2	3	3	2	0	2	84	2	1	13	1	3	2	1	1	2	3	1	1	2	2	1	1	8	8	1	2	2	2	2	2	2	1	2	1	2	2	2	1	1	3	3	1
2184	29	2	2	4	1	5	2	3	3	4	1	3	120	1	1	11	3	3	3	2	1	2	1	1	1	2	3	3	1	8	8	2	8	8	8	8	8	8	8	8	8	8	2	1	2	1	3	3	1
2186	27	2	1	6	1	3	2	3	3	1	88	1	88	2	1	9	1	3	1	1	1	2	1	1	1	1	1	1	1	8	8	1	1	2	2	2	1	2	2	2	1	2	1	2	1	1	3	3	1
2187	39	2	2	4	1	1	2	3	3	4	0	4	156	2	1	11	1	3	3	1	1	1	1	1	2	1	1	1	2	1	3	1	1	2	2	2	1	2	2	2	2	2	2	2	1	1	3	3	1
2190	16	2	1	3	1	5	1	3	3	1	88	1	888	2	1	6	1	3	2	1	1	2	1	1	1	1	1	2	1	8	8	1	1	2	1	2	1	2	2	1	1	2	1	2	1	1	3	3	3
2191	30	2	1	8	1	5	2	3	3	2	0	2	84	1	1	9	3	3	2	1	1	2	1	1	1	1	1	1	1	8	8	1	1	1	2	2	1	2	2	2	1	1	1	2	1	2	3	3	3
2192	30	3	3	6	1	5	1	3	3	2	0	2	420	2	1	8	3	3	2	1	1	2	1	1	1	1	1	1	1	8	8	1	1	2	2	2	2	2	2	2	2	2	8	2	2	1	3	3	3
2194	29	3	1	5	1	5	2	3	3	3	1	2	108	2	1	7	1	3	1	1	1	2	1	1	1	1	2	1	1	8	8	1	1	2	2	2	2	2	2	1	1	2	2	1	1	1	3	3	1
2203	38	1	1	9	1	5	2	3	3	2	0	2	144	1	1	8	4	3	3	1	1	2	1	3	1	1	1	1	2	1	3	1	2	2	2	2	2	2	1	2	2	2	1	2	2	2	3	3	1
2205	23	3	3	8	2	5	2	3	3	1	88	1	888	2	1	9	3	3	2	2	1	2	1	1	1	1	1	1	1	8	8	1	1	1	2	2	2	2	2	1	2	2	2	2	1	1	3	3	3
2209	33	3	1	6	1	3	1	2	2	5	1	4	156	2	1	7	3	3	3	2	1	2	1	1	1	1	1	1	1	8	8	2	1	2	2	2	2	2	2	2	2	2	2	2	1	2	3	3	3
2210	43	1	1	6	1	5	1	3	3	4	0	4	84	2	1	11	3	3	3	1	1	1	1	2	1	1	1	1	2	2	2	8	8	8	8	8	8	8	8	8	8	8	8	8	8	8	8	8	8
2211	24	3	1	8	2	5	2	3	3	1	88	1	888	2	1	9	3	3	3	3	1	2	1	1	1	1	1	1	1	8	8	1	1	1	1	2	2	2	1	1	1	1	1	2	1	1	3	3	3
2212	20	1	1	5	1	5	1	3	3	1	88	1	888	1	1	8	2	3	1	1	1	2	1	1	1	1	1	1	1	8	8	1	1	2	2	2	2	2	2	1	2	1	8	2	1	2	3	3	3
2213	22	1	1	6	1	1	2	3	3	2	0	2	16	2	1	15	1	2	1	1	1	2	1	1	1	1	1	2	2	1	3	1	1	2	2	2	2	2	2	2	1	2	1	2	2	2	3	3	3
2214	31	2	3	7	1	3	2	3	3	2	0	2	999	1	1	11	3	3	3	1	1	2	2	1	1	2	1	1	1	8	8	1	1	2	2	2	2	2	2	1	2	2	8	2	1	1	3	3	4
2215	32	1	1	6	1	5	2	3	2	3	0	3	76	2	1	8	3	3	1	1	1	2	1	1	1	1	2	1	1	8	8	1	2	2	2	2	2	2	2	1	2	2	2	2	1	2	3	3	1
2216	21	2	1	6	1	5	2	2	2	3	1	2	60	2	1	15	1	3	3	1	1	2	1	1	1	1	1	1	1	8	8	1	1	2	1	2	1	2	2	2	2	2	8	2	1	2	3	3	1
2217	42	3	1	6	2	5	2	3	3	2	0	2	17	2	1	7	3	3	3	1	1	2	1	1	1	1	1	1	2	1	3	1	2	2	2	2	2	2	2	2	1	2	1	2	2	2	3	3	3
2218	22	1	2	6	1	5	2	3	3	1	88	1	88	1	1	8	1	3	2	1	1	2	1	1	1	1	1	1	2	1	3	1	1	2	1	2	2	2	2	1	2	2	1	2	1	1	3	3	1
2220	18	3	1	5	1	5	2	3	3	1	88	1	88	2	1	6	1	3	2	2	1	2	1	1	1	1	1	1	1	8	8	1	1	2	2	2	1	2	2	2	1	1	1	2	1	2	3	3	3
2221	19	3	2	5	2	5	2	3	3	1	88	1	88	2	1	6	1	3	3	1	1	2	1	1	1	1	1	1	1	8	8	1	1	2	1	2	2	2	2	2	2	2	8	2	1	2	3	3	1
2233	25	2	1	6	1	3	1	2	2	1	88	1	888	2	1	9	3	3	1	1	1	2	3	1	1	1	1	1	1	8	8	1	2	2	2	2	2	2	2	2	1	2	1	2	2	2	3	3	1
2234	22	2	2	6	1	5	1	1	1	2	0	2	48	1	1	14	1	3	2	1	1	2	1	1	1	1	1	1	1	8	8	1	1	1	2	2	1	2	2	2	1	2	1	2	1	1	3	3	1
2235	31	3	1	7	2	3	2	3	3	2	0	2	120	2	1	10	1	2	2	1	1	2	1	1	1	1	1	1	1	8	8	2	1	2	2	2	2	2	2	2	2	2	2	2	1	1	3	3	3
2237	31	3	3	2	1	5	2	3	3	3	0	3	96	1	1	11	1	3	2	1	1	2	1	1	1	1	1	2	1	8	8	1	2	2	2	2	2	2	2	1	2	2	2	999	999	1	3	3	1
2238	23	3	3	1	2	1	2	2	2	3	0	3	128	2	1	12	3	3	3	1	1	2	1	3	3	1	1	1	2	2	3	8	8	8	8	8	8	8	8	8	8	8	8	8	8	8	8	8	8
2240	21	2	3	5	1	5	2	3	3	2	999	999	999	2	1	13	2	3	1	1	1	2	1	1	1	1	1	2	1	8	8	1	1	2	2	2	2	2	2	1	2	2	1	2	1	1	999	1	4
2241	32	1	1	7	2	5	2	3	3	3	0	3	11	1	1	12	1	3	1	1	1	2	1	1	1	1	1	1	2	1	2	1	1	2	2	2	2	2	2	2	2	2	1	2	2	2	3	3	3
2246	33	2	3	6	1	5	1	2	3	3	0	3	84	2	1	10	3	3	3	1	1	2	3	1	1	1	1	1	1	8	8	1	2	2	2	2	2	2	2	2	1	2	2	1	2	2	3	3	1
2247	24	2	1	5	1	2	2	3	3	4	1	3	30	2	1	11	1	3	2	1	1	2	1	1	1	1	1	1	1	8	8	1	1	2	2	2	2	2	1	1	2	2	2	2	2	2	3	3	1
2248	16	3	1	5	2	5	2	2	1	1	88	1	888	2	1	9	1	3	1	1	1	2	1	1	1	1	1	2	1	8	8	1	1	2	2	2	1	2	1	1	1	2	1	2	1	1	3	3	2
2249	20	3	1	5	1	5	2	3	3	1	88	1	888	2	1	15	3	3	1	1	1	2	1	1	1	1	1	1	1	8	8	1	2	2	2	2	2	2	2	1	2	1	2	2	1	2	3	3	3
2250	26	3	1	6	1	5	2	1	1	1	88	1	88	2	1	10	3	3	2	1	1	2	1	1	1	1	1	1	1	8	8	1	1	2	2	2	2	2	1	1	2	2	2	1	1	2	3	3	2
2252	20	3	1	3	1	5	2	3	3	3	0	3	36	2	1	11	3	3	1	3	1	2	1	1	1	1	1	1	1	8	8	1	1	1	2	1	1	2	2	1	2	2	1	2	2	2	3	3	3
2255	19	3	2	5	1	5	2	3	3	1	88	1	88	2	1	13	1	3	1	1	1	2	1	1	1	1	1	1	1	8	8	1	1	1	2	2	2	2	1	1	2	2	2	2	2	1	3	3	1
2257	32	1	1	6	1	2	2	3	3	2	0	2	60	2	1	22	1	3	2	1	1	2	1	1	1	1	1	1	2	2	3	8	8	8	8	8	8	8	8	8	8	8	8	8	8	8	8	8	8
2258	27	3	1	5	1	3	2	3	3	3	1	2	96	2	1	6	3	3	2	2	1	2	1	1	1	1	2	1	1	8	8	1	1	2	2	2	1	2	1	1	1	1	1	2	1	1	3	3	3
2259	32	2	1	6	1	5	2	3	2	1	88	1	88	2	1	12	3	3	1	1	1	2	1	1	1	1	1	1	2	2	3	8	8	8	8	8	8	8	8	8	8	8	8	8	8	8	8	8	8
2261	20	3	1	6	1	5	2	3	3	2	1	1	88	1	1	12	1	3	2	1	1	2	1	1	1	1	1	1	1	8	8	1	2	1	1	2	1	2	2	1	2	2	1	2	1	1	3	3	1
2263	40	2	1	9	1	5	2	3	3	2	0	2	27	2	1	5	3	3	3	3	1	2	1	1	1	2	1	1	1	8	8	1	2	2	2	2	2	2	2	1	2	1	1	2	1	1	3	3	3
2265	21	3	1	5	1	3	1	3	3	1	88	1	88	1	1	9	1	3	1	1	1	2	3	2	1	1	2	3	2	1	3	1	1	2	2	2	1	2	2	1	1	2	2	2	1	1	3	3	1
2268	33	3	1	5	2	1	1	3	3	3	0	3	108	2	1	10	1	3	3	1	1	2	1	1	1	1	1	1	1	8	8	1	1	1	2	2	1	2	1	1	2	2	2	1	1	1	3	3	3
2270	32	1	1	9	1	5	1	2	2	1	88	1	88	2	1	11	3	1	1	1	2	2	1	1	1	1	1	1	1	8	8	2	8	8	8	8	8	8	8	8	8	8	2	2	2	2	3	3	3
2271	28	1	1	4	1	5	2	3	3	3	0	3	3	1	1	8	1	3	3	1	1	2	1	1	1	1	1	2	2	1	2	1	1	2	2	2	2	2	2	2	1	2	1	2	2	2	3	3	3
2274	36	3	2	6	2	1	2	3	3	1	88	1	88	2	1	5	3	3	2	1	1	2	1	1	1	1	1	1	1	8	8	1	1	2	2	2	2	2	2	2	2	2	2	2	2	1	3	3	3
2276	29	2	1	3	1	1	2	3	3	3	1	2	48	1	1	9	1	3	2	1	1	2	1	1	1	1	1	1	2	2	1	8	8	8	8	8	8	8	8	8	8	8	8	8	8	8	8	8	8
2277	33	1	1	6	1	2	1	2	3	3	1	2	48	1	1	23	1	3	2	1	1	2	1	1	1	1	1	2	1	8	8	1	1	2	2	2	2	2	2	2	1	2	1	2	1	2	3	3	1
2278	27	2	1	6	1	2	2	3	3	1	88	1	888	2	1	13	3	3	2	1	1	2	1	1	1	1	1	1	1	8	8	2	8	8	8	8	8	8	8	8	8	8	2	2	2	1	3	3	1
2281	25	3	1	6	1	5	2	3	3	2	0	2	48	1	1	9	1	3	1	1	1	2	1	1	1	1	1	1	1	8	8	2	8	8	8	8	8	8	8	8	8	8	2	2	2	2	3	3	3
2283	23	1	2	2	1	1	2	3	3	3	0	3	48	2	1	9	3	3	1	1	1	1	1	1	1	1	8	1	1	8	8	1	1	1	2	2	2	2	1	1	2	2	2	2	1	1	3	3	4
2284	29	1	1	6	1	2	1	3	3	2	0	2	84	2	1	6	3	3	1	1	1	2	1	1	1	1	1	1	2	2	3	8	8	8	8	8	8	8	8	8	8	8	8	8	8	8	8	8	8
2285	35	3	1	6	1	2	1	2	2	3	1	2	180	1	1	11	1	3	4	3	1	2	1	1	1	1	1	1	1	8	8	1	1	2	2	2	2	2	2	2	1	2	1	2	1	2	3	3	3
2287	18	3	1	3	1	5	1	3	3	2	1	1	88	1	1	15	1	3	1	1	1	2	1	1	1	1	1	1	1	8	8	1	1	1	2	2	2	2	2	1	2	2	1	2	1	1	3	3	1
2288	24	2	1	6	1	5	2	3	3	1	88	1	88	2	1	11	1	3	2	1	1	2	1	1	1	1	1	1	1	8	8	1	1	2	2	2	2	2	1	2	1	1	1	2	1	1	3	3	1
2289	23	3	1	7	1	5	1	3	3	1	88	1	888	1	1	13	3	3	1	1	1	2	1	1	1	1	1	1	1	8	8	1	1	1	1	2	1	2	2	1	1	2	1	2	1	1	3	3	1
2290	25	3	1	7	2	3	1	3	3	1	88	1	88	2	1	8	1	3	2	1	1	2	1	1	1	1	1	1	2	1	3	1	1	2	2	2	2	2	1	2	1	2	1	2	1	1	1	3	1
2296	27	3	1	6	1	5	2	3	1	1	88	1	88	2	1	11	3	3	3	1	1	1	1	1	1	1	1	1	1	8	8	1	1	2	2	2	1	2	2	1	2	2	8	2	1	2	3	3	4
2297	19	2	1	3	1	1	1	3	3	1	88	1	888	1	1	8	3	3	3	2	1	1	1	1	1	1	1	1	1	8	8	1	1	2	2	2	2	2	2	2	1	2	1	2	1	1	3	3	4
2298	18	3	1	4	1	1	1	3	3	1	88	1	888	2	1	11	3	3	2	2	1	1	1	1	1	1	1	1	1	8	8	1	1	2	2	2	2	2	2	1	1	1	1	2	1	1	3	3	1
2301	22	3	3	6	2	5	2	3	3	2	0	2	48	2	1	7	1	3	4	1	1	2	1	1	1	1	1	1	2	1	3	2	8	8	8	8	8	8	8	8	8	8	8	1	2	2	2	1	3
2302	17	3	1	5	2	5	2	3	3	1	88	1	888	2	1	9	1	3	3	1	1	2	1	1	1	1	1	1	1	8	8	1	1	2	2	2	2	2	2	1	2	2	8	2	1	1	3	3	1
2304	17	1	2	5	1	5	2	3	3	1	88	1	888	2	1	8	1	3	2	1	1	2	1	1	1	1	8	1	1	8	8	1	1	1	1	2	2	2	2	2	2	2	1	2	1	1	3	3	1
2306	27	3	1	7	1	5	2	3	3	2	0	2	48	2	1	7	1	3	1	1	1	2	3	1	1	1	1	1	2	2	1	8	8	8	8	8	8	8	8	8	8	8	8	8	8	8	8	8	8
2309	17	3	3	5	2	5	2	3	3	1	88	1	888	2	1	6	1	3	1	1	1	2	1	1	1	1	1	1	1	8	8	1	2	2	2	2	2	2	2	3	1	2	1	2	1	1	3	3	1
2311	20	3	1	5	1	5	2	3	3	1	88	1	888	2	1	13	1	3	2	3	1	2	1	1	1	1	1	1	2	1	3	1	1	2	1	2	2	2	2	1	2	2	1	2	1	2	4	3	1
2312	21	2	1	6	1	5	2	3	3	1	88	1	888	1	1	7	3	3	4	3	1	2	1	1	1	1	1	1	1	8	8	1	2	2	2	2	2	2	2	1	2	1	1	2	1	2	3	3	1
2313	26	3	1	6	1	5	2	3	3	3	1	2	36	1	1	10	1	3	3	1	1	2	3	1	1	1	1	1	1	8	8	1	1	2	2	2	2	2	2	1	2	2	1	1	1	1	3	3	1
2315	33	3	2	5	1	2	2	3	3	1	88	1	888	1	1	9	1	3	1	1	1	2	1	1	1	1	1	1	2	1	3	1	2	2	2	2	2	1	2	1	1	2	1	2	1	1	3	3	1
2318	20	3	1	3	1	5	2	3	3	1	88	1	888	1	1	5	1	3	1	1	1	1	1	1	1	1	2	1	1	8	8	1	1	2	2	2	2	2	2	1	1	1	1	2	1	1	3	3	1
2322	28	3	1	6	2	2	2	3	3	3	0	3	24	2	1	14	1	3	3	1	1	2	1	1	1	1	1	1	1	8	8	2	8	8	8	8	8	8	8	8	8	8	8	8	2	2	3	3	3
2323	36	4	1	6	1	1	2	3	3	6	1	5	18	2	1	7	1	3	1	1	1	2	1	1	1	1	1	1	2	2	1	8	8	8	8	8	8	8	8	8	8	8	8	8	8	8	8	8	8
2324	37	3	1	3	1	1	2	3	3	4	0	4	11	2	1	9	3	3	2	1	1	2	1	1	1	1	1	1	2	2	3	8	8	8	8	8	8	8	8	8	8	8	8	8	8	8	8	8	8
2325	29	3	1	5	1	2	1	3	3	5	0	5	12	2	1	17	1	3	2	1	1	2	1	1	1	1	1	1	1	8	8	1	2	2	2	2	2	2	2	1	2	2	3	2	2	2	3	3	3
2327	24	1	1	4	1	2	2	3	3	5	2	3	60	1	1	8	1	3	1	1	1	2	1	1	1	1	1	1	1	8	8	1	1	2	22	2	2	2	2	2	2	2	2	2	1	1	3	3	1
2328	28	3	1	6	1	3	2	3	3	1	88	1	888	1	1	8	1	3	1	1	1	1	1	1	1	1	1	1	1	8	8	1	1	2	1	2	2	2	2	1	2	2	1	2	2	1	3	3	2
2329	21	3	3	5	2	3	2	3	3	2	0	2	24	2	1	6	1	3	3	1	1	2	1	1	1	1	1	1	2	1	3	1	1	1	1	2	2	2	2	2	1	2	1	2	2	1	1	3	1
2331	34	1	2	6	1	5	2	3	3	2	0	2	60	1	1	10	3	3	3	3	1	2	3	1	1	1	1	1	1	8	8	2	8	8	8	8	8	8	8	8	8	8	2	2	2	2	3	3	3
2332	32	2	1	6	1	3	2	3	4	4	0	4	36	2	1	6	1	3	3	1	1	2	1	1	1	1	1	1	1	8	8	1	2	2	2	2	2	2	1	1	2	2	2	1	2	2	3	3	3
2333	21	3	1	3	2	5	2	3	3	2	0	2	31	2	1	9	3	3	3	1	1	2	1	1	1	1	1	2	1	8	8	2	8	8	8	8	8	8	8	8	8	8	1	2	1	2	3	3	3
2334	33	1	1	6	1	5	2	3	3	1	88	1	888	1	1	12	1	3	1	1	1	2	1	1	1	1	1	1	2	2	2	8	8	8	8	8	8	8	8	8	8	8	8	8	8	8	8	8	8
2335	30	2	1	6	1	5	2	3	3	2	0	2	60	2	1	6	1	3	1	1	1	2	1	1	1	1	1	1	1	8	8	1	1	2	2	2	2	2	2	2	2	2	2	2	1	2	3	3	3
2336	25	1	3	6	1	5	2	3	3	2	0	2	60	1	1	9	1	3	3	1	1	2	1	1	1	1	1	1	1	8	8	1	2	2	2	2	2	2	2	2	1	2	1	2	2	2	3	3	1
2337	40	2	1	1	1	5	2	3	3	3	0	3	21	1	1	10	1	3	3	1	1	2	1	1	1	1	1	1	2	1	3	1	2	2	2	2	2	2	1	2	2	2	8	2	2	2	3	3	3
2340	30	2	1	4	1	2	2	3	3	5	2	3	96	1	1	10	3	3	2	1	1	2	1	1	1	1	1	1	1	8	8	1	1	2	2	2	2	2	2	2	2	2	2	2	2	2	3	3	3
2341	30	2	1	6	1	3	2	3	3	2	0	2	96	1	1	13	1	3	4	1	1	2	1	1	1	1	1	1	2	1	3	1	1	1	2	2	1	1	2	2	1	2	1	2	2	1	3	3	1
2343	31	1	1	6	1	5	2	3	3	1	88	1	888	1	1	9	3	3	1	1	2	2	1	1	1	1	2	1	1	8	8	1	1	2	2	2	2	2	2	1	1	2	1	2	2	2	3	3	2
2347	27	3	1	7	1	5	2	3	2	2	1	1	88	1	1	12	3	3	1	1	2	2	1	1	1	1	1	1	1	8	8	1	1	2	2	2	2	2	1	2	1	2	1	2	1	2	3	3	3
2349	29	3	2	4	1	1	2	3	3	8	2	6	24	2	1	5	3	3	2	1	1	2	1	1	1	1	3	1	1	8	8	1	2	2	2	2	2	2	2	1	2	2	1	2	1	1	3	3	3
2350	38	1	1	6	1	5	1	3	3	3	0	3	29	2	1	10	1	3	3	1	1	2	1	1	1	1	1	1	2	2	2	8	8	8	8	8	8	8	8	8	8	8	8	8	8	8	8	8	8
2352	25	3	3	6	1	5	2	3	3	2	0	2	108	1	1	10	1	3	3	1	1	2	1	1	1	1	1	1	1	8	8	1	1	2	2	2	2	2	2	1	1	2	1	2	1	2	3	3	3
2353	30	3	1	7	2	3	2	3	3	2	1	1	888	2	1	9	3	3	1	1	1	2	1	1	1	1	1	1	1	8	8	1	2	2	2	2	2	2	2	1	1	2	1	2	1	2	3	3	3
3001	41	1	1	9	1	2	2	3	3	3	1	2	36	2	1	12	3	3	3	2	2	2	1	1	1	1	2	1	2	2	1	8	8	8	8	8	8	8	8	8	8	8	8	8	8	8	8	8	8
3002	37	1	1	9	1	5	2	2	1	2	0	2	31	1	1	10	3	3	1	1	2	2	1	1	1	1	1	1	2	2	3	8	8	8	8	8	8	8	8	8	8	8	8	8	8	8	8	8	8
3003	38	1	2	9	1	5	2	3	3	3	1	2	28	1	1	13	3	1	2	1	2	1	1	1	1	1	1	1	2	2	2	8	8	8	8	8	8	8	8	8	8	8	8	8	8	8	8	8	8
3004	36	1	1	7	1	5	2	3	3	1	88	1	888	1	1	14	3	3	2	1	2	2	1	1	1	1	1	1	2	2	2	8	8	8	8	8	8	8	8	8	8	8	8	8	8	8	8	8	8
3005	35	1	1	9	1	5	2	3	3	2	0	2	23	1	1	15	1	1	1	1	2	2	1	1	1	1	1	1	2	2	1	8	8	8	8	8	8	8	8	8	8	8	8	8	8	8	8	8	8
3006	36	1	1	8	1	5	2	3	3	3	1	2	31	1	1	11	3	3	2	1	2	2	1	1	1	1	1	1	1	8	8	1	2	2	2	2	2	8	2	1	1	3	1	2	2	2	3	3	1
3007	38	2	1	8	1	2	2	3	3	2	0	2	50	1	1	10	3	3	2	1	2	2	3	1	1	1	1	1	1	8	8	1	2	2	2	2	2	2	2	1	1	1	1	2	2	1	3	3	1
3008	31	1	2	9	1	5	2	3	3	2	1	1	888	1	1	13	2	1	1	1	2	1	1	1	1	1	2	2	2	1	3	1	2	1	1	2	2	2	2	2	2	2	2	2	2	2	3	3	3
3009	29	1	1	8	1	5	2	3	3	1	88	1	888	1	1	15	3	3	1	1	2	2	1	1	1	1	3	1	1	8	8	1	2	2	2	2	2	2	2	3	1	1	1	2	2	2	3	3	1
3010	40	1	1	9	1	5	2	3	3	1	88	1	888	1	1	10	1	3	1	1	2	1	1	1	1	1	1	1	2	2	2	8	8	8	8	8	8	8	8	8	8	8	8	8	8	8	8	8	8
3011	36	1	1	8	1	2	2	3	3	1	88	1	888	1	1	11	1	3	1	1	2	2	1	1	1	1	1	1	2	2	1	8	8	8	8	8	8	8	8	8	8	8	8	8	8	8	8	8	8
3013	35	2	1	9	1	5	1	3	3	1	88	1	888	1	1	15	3	3	2	2	2	1	1	3	1	1	1	1	2	1	3	1	2	2	2	2	2	2	2	2	1	2	2	2	2	2	3	3	3
3014	35	1	1	9	1	5	1	3	3	1	88	1	888	1	1	15	1	3	2	1	2	2	1	1	1	1	1	1	2	2	2	8	8	8	8	8	8	8	8	8	8	8	8	8	8	8	8	8	8
3015	38	1	1	8	1	2	1	3	1	2	0	2	72	1	1	12	3	3	2	1	2	2	3	1	1	1	1	1	1	8	8	1	1	1	1	2	2	2	2	1	1	2	1	2	1	1	3	3	1
3017	35	1	1	7	1	3	2	3	3	2	0	2	26	2	1	15	1	3	2	1	2	2	3	1	1	1	8	1	1	8	8	2	2	2	2	2	2	2	2	1	2	2	2	1	2	2	3	3	3
3018	32	1	1	9	1	5	1	3	3	1	88	1	888	1	1	11	1	3	1	1	2	2	1	1	1	1	1	1	2	2	2	8	8	8	8	8	8	8	8	8	8	8	8	8	8	8	8	8	8
3021	35	1	1	8	1	5	2	3	1	2	0	2	66	1	1	10	3	3	1	1	2	2	1	1	1	1	1	1	2	1	1	2	8	8	8	8	8	8	8	8	8	8	1	2	2	2	1	3	3
3022	26	1	1	9	1	5	1	3	3	1	88	1	888	1	1	13	3	3	2	2	2	2	3	2	1	1	1	1	2	1	1	1	2	2	2	2	2	2	2	1	1	2	2	2	2	2	3	3	2
3023	33	1	1	8	1	5	2	1	1	1	88	1	888	1	1	14	1	3	1	1	2	2	1	1	1	1	1	2	2	2	3	8	8	8	8	8	8	8	8	8	8	8	8	8	8	8	8	8	8
3024	35	1	3	7	1	5	2	3	3	4	2	2	36	1	1	11	1	3	1	1	2	2	1	1	1	1	4	1	2	2	1	8	8	8	8	8	8	8	8	8	8	8	8	8	8	8	8	8	8
3026	40	1	1	8	1	5	2	3	1	2	0	2	30	1	1	10	1	3	1	1	2	2	1	1	1	1	1	1	2	2	1	8	8	8	8	8	8	8	8	8	8	8	8	8	8	8	8	8	8
3028	36	1	1	8	1	5	2	3	1	2	1	1	888	1	1	15	1	3	1	1	2	2	1	1	1	1	1	1	2	1	3	2	8	8	8	8	8	8	8	8	8	8	1	2	2	1	3	1	1
3029	32	1	1	8	1	2	2	3	3	2	1	1	888	1	1	12	3	3	1	1	2	1	2	1	1	3	1	1	2	2	1	8	8	8	8	8	8	8	8	8	8	8	8	8	8	8	8	8	8
3030	37	1	1	9	1	5	1	3	3	1	88	1	888	1	1	11	1	3	1	1	2	2	1	1	1	1	1	1	2	1	2	2	8	8	8	8	8	8	8	8	8	8	2	2	2	2	3	3	3
3031	34	1	1	9	1	5	2	3	3	2	0	2	35	1	1	11	3	3	1	1	2	2	2	1	1	1	1	2	1	8	8	1	2	2	2	2	2	2	2	2	1	2	1	2	2	2	3	3	3
3032	23	1	1	6	1	5	1	3	3	2	1	1	888	1	1	15	1	3	1	1	2	1	1	1	1	1	1	1	2	2	1	8	8	8	8	8	8	8	8	8	8	8	8	8	8	8	8	8	8
3033	33	1	2	8	1	5	1	3	3	2	1	1	888	1	1	9	1	3	2	1	2	2	1	1	1	1	1	1	2	2	2	8	8	8	8	8	8	8	8	8	8	8	8	8	8	8	8	8	8
3036	38	1	1	9	1	5	1	3	1	1	88	1	888	1	1	14	1	3	1	1	2	1	1	1	1	1	1	1	2	2	1	8	8	8	8	8	8	8	8	8	8	8	8	8	8	8	8	8	8
3037	34	1	1	9	1	5	2	3	3	2	1	1	888	1	1	77	3	3	2	1	2	2	1	1	1	1	1	1	2	2	3	8	8	8	8	8	8	8	8	8	8	8	8	8	8	8	8	8	8
3038	31	1	1	7	1	3	1	3	3	1	88	1	888	1	1	11	3	3	2	1	2	2	4	1	1	1	1	1	1	8	8	1	2	2	2	2	2	2	2	1	3	3	1	2	2	2	3	3	3
3039	34	1	1	9	1	5	2	3	3	1	88	1	888	1	1	77	2	3	2	1	2	2	1	1	1	1	1	1	2	2	1	8	8	8	8	8	8	8	8	8	8	8	8	8	8	8	8	8	8
3040	33	1	1	9	1	5	2	3	1	1	88	1	888	1	1	10	1	3	2	1	2	2	1	1	1	1	1	1	2	2	2	8	8	8	8	8	8	8	8	8	8	8	8	8	8	8	8	8	8
3041	33	3	1	9	1	3	2	1	1	1	88	1	888	2	1	11	3	1	2	1	2	1	1	1	1	1	1	1	2	2	3	8	8	8	8	8	8	8	8	8	8	8	8	8	8	8	8	8	8
3042	33	1	1	8	1	5	2	3	3	2	0	2	25	1	1	12	3	3	2	1	2	2	1	1	1	1	1	1	2	1	3	2	8	8	8	8	8	8	8	8	8	8	1	2	2	2	3	3	4
3043	32	1	1	8	1	5	2	3	3	3	1	2	62	1	1	11	3	3	1	1	2	2	1	1	1	1	1	1	2	2	1	8	8	8	8	8	8	8	8	8	8	8	8	8	8	8	8	8	8
3044	36	1	1	9	1	5	2	3	3	1	88	1	888	1	1	12	3	3	2	1	2	2	3	1	1	1	1	1	2	2	1	8	8	8	8	8	8	8	8	8	8	8	8	8	8	8	8	8	8
3045	27	2	1	8	1	5	2	3	2	1	88	1	888	2	1	12	4	3	1	3	2	2	2	1	1	1	3	1	2	2	1	8	8	8	8	8	8	8	8	8	8	8	8	8	8	8	8	8	8
3049	33	1	1	9	1	5	2	3	1	1	88	1	888	1	1	12	3	3	2	1	2	2	1	1	1	1	1	1	2	2	1	8	8	8	8	8	8	8	8	8	8	8	8	8	8	8	8	8	8
3050	34	1	1	7	1	2	2	3	3	2	1	1	888	1	1	11	1	3	1	1	2	2	4	1	1	1	1	1	2	2	1	8	8	8	8	8	8	8	8	8	8	8	8	8	8	8	8	8	8
3051	33	1	3	8	1	5	2	3	3	1	88	1	888	1	1	11	1	3	2	1	2	2	1	1	1	1	1	1	2	2	1	8	8	8	8	8	8	8	8	8	8	8	8	8	8	8	8	8	8
3052	34	1	1	8	1	5	2	3	3	2	0	2	144	2	1	12	1	3	1	1	2	2	3	1	1	1	1	1	1	8	8	1	2	2	2	2	2	2	2	2	1	2	1	2	2	2	3	3	3
3053	29	6	1	8	1	5	1	3	3	1	88	1	888	1	1	12	3	3	1	1	2	2	1	1	1	1	1	1	1	8	8	2	8	8	8	8	8	8	8	8	8	8	8	8	2	2	3	3	3
3054	42	2	1	9	1	5	2	3	3	1	88	1	888	1	1	12	3	3	1	1	2	2	1	1	1	1	1	1	2	2	2	8	8	8	8	8	8	8	8	8	8	8	8	8	8	8	8	8	8
3055	23	3	1	5	1	2	1	3	3	3	0	3	48	2	1	12	3	3	2	1	2	2	1	1	1	1	2	1	1	8	8	2	8	8	8	8	8	8	8	8	8	8	8	1	1	2	3	3	2
3056	34	1	1	8	1	5	2	3	3	2	0	2	84	1	1	12	1	1	2	1	2	2	1	1	1	1	1	1	2	2	3	8	8	8	8	8	8	8	8	8	8	8	8	8	8	8	8	8	8
3057	40	1	1	9	3	5	2	3	3	2	0	2	999	1	1	11	3	3	2	1	2	2	3	1	1	1	1	1	1	8	8	1	2	2	2	2	2	2	2	2	1	3	1	2	2	2	3	3	4
3058	28	1	2	9	1	2	2	2	2	1	88	1	888	1	1	15	1	3	3	1	2	2	1	1	1	1	1	1	2	2	2	8	8	8	8	8	8	8	8	8	8	8	8	8	8	8	8	8	8
3059	38	1	1	9	1	5	2	2	2	2	1	1	888	1	1	12	2	3	1	1	2	2	1	1	1	1	1	1	2	2	3	8	8	8	8	8	8	8	8	8	8	8	8	8	8	8	8	8	8
3061	34	1	1	9	1	5	2	3	3	1	88	1	888	1	1	12	1	3	1	1	2	2	1	1	1	1	1	1	2	2	1	8	8	8	8	8	8	8	8	8	8	8	8	8	8	8	8	8	8
3062	35	1	1	8	1	5	2	3	3	2	0	2	60	1	1	14	3	3	2	1	2	2	1	1	1	1	1	1	2	2	1	8	8	8	8	8	8	8	8	8	8	8	8	8	8	8	8	8	8
3063	39	1	1	9	1	2	2	3	3	4	2	2	37	1	1	14	3	2	1	2	2	2	1	1	1	1	1	1	2	1	3	1	2	1	1	2	2	2	2	1	1	2	1	2	1	2	1	3	3
3064	38	1	1	9	1	2	2	3	2	1	88	1	888	1	1	11	4	3	1	1	2	2	1	1	1	1	1	1	2	2	2	8	8	8	8	8	8	8	8	8	8	8	8	8	8	8	8	8	8
3065	37	1	1	9	1	5	1	2	2	2	0	2	14	1	1	20	3	3	2	1	2	2	3	1	1	1	1	1	2	1	3	2	8	8	8	8	8	8	8	8	8	8	2	2	2	1	3	3	3
3066	28	3	2	9	1	5	2	3	1	1	88	1	888	2	1	15	3	3	1	2	2	2	2	1	1	1	3	3	2	1	3	1	2	2	1	2	2	2	2	2	1	2	1	1	2	2	4	4	1
3067	45	1	1	9	1	2	1	3	1	4	2	2	33	1	1	11	4	3	1	1	2	2	2	1	1	1	1	1	2	1	1	2	8	8	8	8	8	8	8	8	8	8	1	2	2	2	1	3	1
3071	36	1	1	8	1	5	2	3	3	1	88	1	888	1	1	11	3	3	1	1	2	2	1	1	1	1	1	1	2	1	3	2	8	8	8	8	8	8	8	8	8	8	2	2	2	2	1	3	1
3072	24	2	1	7	1	3	2	1	2	1	88	1	888	2	1	15	3	3	1	1	2	2	3	1	1	1	1	1	2	2	2	8	8	8	8	8	8	8	8	8	8	8	8	8	8	8	8	8	8
3073	39	3	1	9	1	5	1	3	3	1	88	1	888	1	1	11	1	3	1	1	2	2	1	1	1	1	1	1	2	2	3	8	8	8	8	8	8	8	8	8	8	8	8	8	8	8	8	8	8
3074	30	1	1	8	1	2	2	3	3	4	1	3	38	2	1	11	1	3	2	1	2	2	1	1	1	1	1	1	2	2	2	8	8	8	8	8	8	8	8	8	8	8	8	8	8	8	8	8	8
3076	37	1	1	9	1	2	2	3	3	2	0	2	17	2	1	10	3	1	2	1	2	2	1	1	1	1	1	1	2	2	2	8	8	8	8	8	8	8	8	8	8	8	8	8	8	8	8	8	8
3078	32	1	1	8	1	3	2	1	1	2	0	2	999	2	1	13	1	3	1	1	2	2	3	1	1	1	1	1	2	2	3	8	8	8	8	8	8	8	8	8	8	8	8	8	8	8	8	8	8
3081	39	1	1	9	1	5	2	3	3	3	0	3	120	1	1	15	1	3	2	1	2	2	1	1	1	1	2	2	2	2	1	8	8	8	8	8	8	8	8	8	8	8	8	8	8	8	8	8	8
3083	36	1	1	9	1	1	2	3	1	2	0	2	24	1	1	10	1	3	2	1	2	2	1	1	1	1	1	1	2	2	2	8	8	8	8	8	8	8	8	8	8	8	8	8	8	8	8	8	8
3084	40	1	1	8	1	5	1	2	2	2	0	2	48	1	1	13	3	3	2	1	2	1	2	1	1	1	1	1	2	2	2	8	8	8	8	8	8	8	8	8	8	8	8	8	8	8	8	8	8
3085	38	1	1	9	1	5	2	3	2	1	88	1	888	2	1	10	1	1	1	1	2	2	1	1	1	1	1	1	2	1	3	1	2	2	1	2	2	2	2	2	1	2	1	2	2	3	3	1	1
3087	28	1	1	8	1	5	1	2	2	1	88	1	888	1	1	18	1	3	2	1	2	2	1	1	1	1	2	2	2	2	2	8	8	8	8	8	8	8	8	8	8	8	8	8	8	8	8	8	8
3088	37	3	1	9	1	2	2	2	1	2	0	2	42	2	1	12	1	3	3	1	2	2	1	1	1	1	1	1	2	2	1	8	8	8	8	8	8	8	8	8	8	8	8	8	8	8	8	8	8
3089	37	2	1	9	1	5	1	3	3	1	88	1	888	1	1	12	1	3	1	1	2	2	1	1	1	1	1	1	1	8	8	1	2	2	2	1	2	1	2	1	1	2	1	2	2	2	3	3	2
3090	34	1	1	9	1	5	2	3	3	3	1	2	42	1	1	12	3	3	1	1	2	2	1	1	1	1	1	1	2	1	3	1	2	2	2	2	2	2	2	2	1	2	1	2	2	1	3	3	4
3091	33	1	1	8	1	5	2	3	3	2	0	2	51	1	1	12	1	3	2	1	2	2	1	1	1	1	1	1	2	1	3	1	2	2	2	2	2	2	2	2	1	2	2	2	2	2	3	3	3
3094	31	1	1	8	2	5	2	3	3	1	88	1	888	1	1	10	2	3	2	2	2	2	1	1	1	1	1	1	1	8	8	1	1	2	2	2	2	2	2	2	1	2	1	2	1	2	3	1	3
3095	33	1	1	8	1	5	1	3	2	1	88	1	888	1	1	15	3	3	1	1	2	2	3	1	1	1	1	1	1	8	8	1	2	2	2	2	2	2	2	1	1	2	1	2	2	2	3	3	1
3096	38	1	1	8	1	5	2	3	3	2	0	2	72	1	1	12	3	3	2	1	2	2	3	1	1	1	1	1	2	1	3	1	2	2	2	2	2	2	2	1	1	2	1	2	2	2	3	3	3
3097	27	3	1	7	2	5	1	1	1	1	88	1	888	2	1	10	1	3	1	1	2	2	1	1	1	1	1	1	2	2	2	8	8	8	8	8	8	8	8	8	8	8	8	8	8	8	8	8	8
3099	32	1	1	7	1	5	2	3	2	1	88	1	888	1	1	10	1	3	1	1	2	2	1	1	1	1	1	1	2	2	1	8	8	8	8	8	8	8	8	8	8	8	8	8	8	8	8	8	8
3100	38	1	1	9	1	2	2	3	3	1	88	1	888	1	1	15	1	3	1	2	2	2	3	1	1	1	1	2	2	2	2	8	8	8	8	8	8	8	8	8	8	8	8	8	8	8	8	8	8
3102	29	2	1	7	1	5	2	3	3	1	88	1	888	1	1	9	1	3	2	1	2	2	2	2	1	1	1	1	2	2	1	8	8	8	8	8	8	8	8	8	8	8	8	8	8	8	8	8	8
3103	31	1	1	8	1	5	2	3	3	1	88	1	888	1	1	12	1	3	2	1	2	2	3	1	1	1	1	1	2	2	1	8	8	8	8	8	8	8	8	8	8	8	8	8	8	8	8	8	8
3104	29	1	1	8	1	5	2	1	3	1	88	1	888	1	1	12	1	3	2	1	2	2	1	1	1	1	1	1	2	2	2	8	8	8	8	8	8	8	8	8	8	8	8	8	8	8	8	8	8
3105	40	1	1	9	1	5	2	3	3	1	88	1	888	1	1	12	1	3	2	1	2	2	1	1	1	1	1	1	2	2	2	8	8	8	8	8	8	8	8	8	8	8	8	8	8	8	8	8	8
3106	31	2	1	9	1	5	2	3	3	1	88	1	888	1	1	17	1	1	1	1	2	2	1	1	1	1	1	1	1	8	8	1	2	2	1	2	2	2	2	2	1	2	1	2	2	2	3	3	3
3107	36	1	1	9	1	5	2	3	3	2	0	2	48	2	1	12	3	3	1	1	2	2	1	1	1	1	1	2	2	2	1	8	8	8	8	8	8	8	8	8	8	8	8	8	8	8	8	8	8
3108	30	2	1	9	1	5	1	3	2	1	88	1	888	2	1	12	3	3	2	1	2	2	1	1	1	1	1	1	2	2	1	8	8	8	8	8	8	8	8	8	8	8	8	8	8	8	8	8	8
3110	31	1	1	8	1	5	1	3	3	1	88	1	888	1	1	13	3	3	1	1	2	2	1	1	1	1	1	1	2	2	2	8	8	8	8	8	8	8	8	8	8	8	8	8	8	8	8	8	8
3111	34	1	1	9	1	5	2	3	3	1	88	1	888	1	1	12	1	3	2	1	2	2	1	1	1	1	1	1	2	1	1	1	2	2	2	2	2	2	1	1	1	2	1	2	2	2	3	3	3
3112	26	2	1	8	1	2	2	3	3	2	0	2	64	1	1	12	1	3	1	1	2	2	1	1	1	1	1	1	2	1	1	1	2	2	2	2	2	2	2	1	1	2	1	2	2	2	3	3	3
3113	22	3	2	7	2	5	1	3	3	1	88	1	888	2	1	7	1	3	2	1	2	2	1	1	1	1	1	1	2	2	1	8	8	8	8	8	8	8	8	8	8	8	8	8	8	8	8	8	8
3115	30	1	1	9	1	5	2	3	3	1	88	1	888	2	1	11	1	3	1	1	2	2	3	1	1	1	1	1	2	2	1	8	8	8	8	8	8	8	8	8	8	8	8	8	8	8	8	8	8
3117	31	2	1	9	1	2	2	1	2	1	88	1	888	2	1	9	3	3	2	1	2	2	2	1	1	1	1	1	1	8	8	1	2	2	2	2	2	2	2	2	1	2	1	1	2	2	3	3	2
3118	35	1	1	9	1	5	2	3	1	2	0	2	96	1	1	12	1	3	2	1	2	2	1	1	1	1	1	1	2	1	1	1	2	2	2	2	2	2	2	1	2	2	1	2	2	2	3	3	3
3119	34	1	1	9	1	2	2	3	2	1	88	1	888	1	1	77	2	3	2	2	2	2	1	1	1	1	1	1	2	1	3	1	2	2	2	2	2	2	1	2	2	2	1	2	1	2	3	3	3
3120	39	1	1	3	1	2	2	3	3	1	88	1	888	1	1	10	1	3	1	1	2	2	3	1	1	1	1	1	2	2	1	8	8	8	8	8	8	8	8	8	8	8	8	8	8	8	8	8	8
3121	32	1	1	9	1	5	2	2	2	1	88	1	888	1	1	14	1	3	2	1	2	2	1	1	1	1	1	2	2	2	2	8	8	8	8	8	8	8	8	8	8	8	8	8	8	8	8	8	8
[truncated: 24 more columns]
